# Supplementary material for: External Validation of Mortality Scores among High-Risk COVID-19 Patients: A Romanian Retrospective Study in the First Pandemic Year
Source: J Clin Med. 2022 Sep 24;11(19):5630. doi: 10.3390/jcm11195630 (PMC9573119; doi:10.3390/jcm11195630)
Supplement: Supplementary file 1 [file jcm-11-05630-s001.zip]

Archive with 1 entries (1 files):
- jcm-1877587-SI.pdf
